# Supplementary material for: The Salmon Oil OmeGo Reduces Viability of Colorectal Cancer Cells and Potentiates the Anti-Cancer Effect of 5-FU
Source: Mar Drugs. 2023 Dec 12;21(12):636. doi: 10.3390/md21120636 (PMC10744414; doi:10.3390/md21120636)
Supplement: Supplementary file 1 [file marinedrugs-21-00636-s001.zip]

Archive with 1 entries (1 files):
- marinedrugs-2684828-supplementary.pdf
